# Supplementary material for: Regular Dietary Intake of Palmitate Causes Vascular and Valvular Calcification in a Rabbit Model
Source: Front Cardiovasc Med. 2021 Jun 23;8:692184. doi: 10.3389/fcvm.2021.692184 (PMC8261064; doi:10.3389/fcvm.2021.692184)
Supplement: Supplementary file 2 [file Table_1.XLSX]

## Sheet: Lipid Species Concentrations
Rabbit ID	Time (months)	Group	CE(14:0)	CE(14:1)	CE(15:0)	CE(16:0)	CE(16:1)	CE(17:0)	CE(18:0)	CE(18:1)	CE(18:2)	CE(18:3)	CE(18:4)	CE(20:0)	CE(20:1)	CE(20:2)	CE(20:3)	CE(20:4)	CE(20:5)	CE(22:0)	CE(22:1)	CE(22:2)	CE(22:4)	CE(22:5)	CE(22:6)	CE(24:0)	CE(24:1)	CER(16:0)	CER(18:0)	CER(20:0)	CER(22:0)	CER(22:1)	CER(24:0)	CER(24:1)	CER(26:0)	DAG(12:0/18:1)	DAG(12:0/18:2)	DAG(14:0/14:0)	DAG(14:0/16:0)	DAG(14:0/16:1)	DAG(14:0/18:1)	DAG(14:0/18:2)	DAG(14:0/18:3)	DAG(14:0/20:0)	DAG(14:1/16:0)	DAG(14:1/18:1)	DAG(15:0/18:1)	DAG(15:0/18:2)	DAG(16:0/16:0)
29231	0	0.175% fat	4.0452	0.4193	2.5272	48.2912	13.94	2.4617	10.2502	102.903	131.453	13.5029	0.1453	0.2372	0.8236	0.4412	0.9634	6.057	0.524	0.1347	0.0845	.	0.1307	0.4075	0.3357	.	.	0.2587	0.1549	0.2889	0.9333	.	1.0092	0.9582	.	0.2223	.	0.0467	0.2923	.	0.627	0.2936	.		0.0726	0.1571	0.1443	.	0.5617
29365	4	5% fat	0.8022	0.0819	0.5909	29.6085	7.1668	1.2224	12.1659	84.5178	44.45	3.3913	0.062	0.1212	0.2569	0.134	0.3496	2.0268	0.1194	.	.	.	.	0.206	0.2001	.	.	0.1465	0.2183	0.177	0.5651	.	0.6414	0.4668	.	.	.	.	.	.	0.1597	0.0847	.		.	.	.	.	0.3522
29333	4	0.175% fat	2.2425	0.2084	1.1438	36.161	13.596	4.0078	20.03	136.854	63.2186	8.8282	0.075	0.3254	1.3129	0.4891	0.5238	1.8083	0.1391	.	0.0803	.	0.0549	0.207	0.1754	.	.	0.3418	0.2887	0.4431	1.4691	0.0684	1.4335	1.5104	.	0.1129	0.1778	.	0.416	0.1825	1.4381	0.7491	.		0.1477	0.2216	0.2574	0.2893	0.8968
29296	0	5% fat	3.4912	0.2728	3.0557	60.692	13.5292	3.8255	13.42	112.241	139.85	12.4639	0.1156	0.2885	0.6756	0.3569	0.8629	6.7306	0.3699	0.1255	0.1079	.	0.0995	0.4554	0.3961	0.1022	.	0.1758	0.1024	0.1405	0.5587	.	0.9225	0.5571	.	.	.	.	0.2905	.	0.3162	0.1149	.		.	.	.	.	0.7449
8743	0	Chow	3.8863	0.3986	2.0827	70.0311	25.8689	2.7867	18.3219	165.092	123.564	16.1483	0.2516	0.2744	0.8249	0.289	0.8855	5.981	0.3145	0.0991	0.0967	.	0.1497	0.4145	0.3248	0.1193	.	0.5731	0.4174	0.6811	2.1613	0.083	2.5578	2.0478	0.0563	0.131	.	.	0.5518	0.1775	0.8581	.	.		0.1482	0.1384	0.1176	.	1.5903
29623	0	5% fat	4.18	0.4151	3.0452	76.4479	20.8084	2.8623	16.1984	149.445	164.67	12.2943	0.1253	0.2752	1.2603	0.7116	1.2974	8.738	0.4229	0.1489	0.133	.	0.2046	0.5521	0.4262	.	0.0806	0.2933	0.1568	0.3573	0.9179	0.0418	1.2021	1.0112	.	0.2148	.	.	0.2858	.	0.3909	0.145	.		0.1017	.	.	.	0.8403
29271	4	0.175% fat	1.408	0.1044	1.1728	23.8497	6.144	2.5121	9.2862	51.4029	48.6677	5.5982	0.0466	0.1506	0.3234	0.1985	0.2531	1.8166	0.0849	0.0744	.	.	.	0.1434	0.181	.	.	0.2538	0.2046	0.2378	0.823	.	0.9796	0.9458	.	0.1046	0.1562	.	0.2728	.	0.7181	0.6527	.		.	.	0.2334	0.2678	0.5439
29231	4	0.175% fat	2.4223	0.2181	1.5601	27.1	8.8378	2.5197	9.2844	79.3439	60.45	7.1239	0.0558	0.205	0.7086	0.3592	0.3702	1.8518	0.1034	.	.	.	.	0.199	0.2065	.	.	0.3004	0.1725	0.2803	0.794	.	0.8065	0.8963	.	0.1851	0.1866	0.0921	0.5854	0.2789	1.1902	0.8269	0.1177		0.1383	0.1172	0.2893	0.3583	1.1104
8728	0	Chow	4.6043	0.5722	2.4907	83.1601	30.4507	2.7591	17.1484	154.465	125.545	13.5961	0.1726	0.3689	1.3054	0.4367	1.1122	6.7686	0.3022	0.1577	0.1575	.	0.4033	0.5477	0.4249	0.1568	0.0958	0.4882	0.2981	0.5602	1.5846	0.0843	1.8631	2.0097	0.0545	0.1597	0.1372	.	0.4521	0.163	0.532	0.1258	.		0.1672	.	0.1489	.	1.3368
8728	4	Chow	1.2779	0.0685	1.477	32.0513	6.8224	3.6737	11.7365	73.8808	81.6228	7.7131	0.0685	0.1749	0.2699	0.2418	0.5185	2.8306	0.0934	0.0689	.	.	0.258	0.2477	0.2792	.	.	0.1927	0.175	0.1912	0.7221	.	0.7069	0.5649	.	0.1018	.	.	0.1999	.	0.2605	0.3138	.		.	.	0.1464	0.2475	0.5467
8743	4	Chow	1.9181	0.2277	0.8779	34.6949	16.993	2.8298	14.8393	128.917	67.9236	9.5878	0.068	0.1742	0.6751	0.4242	0.3572	2.0042	0.0778	0.0936	0.0682	.	0.0605	0.1902	0.1851	.	.	0.3209	0.1989	0.221	1.05	.	1.1074	1.0598	.	0.1057	0.0853	.	0.244	0.1219	0.5749	0.4752	.		0.1778	0.108	.	0.1658	0.3736
29333	0	0.175% fat	2.8185	0.2688	1.9471	40.4244	9.3087	2.2449	10.4304	84.2231	100.135	11.3827	0.1165	0.1749	0.5413	0.2213	0.6673	5.2362	0.2722	.	.	.	0.0915	0.2884	0.3098	.	.	0.2665	0.1947	0.2998	1.0687	.	1.2529	0.971	.	.	.	.	0.4059	0.1106	0.7117	0.238	.		.	0.0778	0.1143	.	0.816
8716	4	Chow	1.8307	0.1285	1.2326	31.0695	11.6737	3.1014	16.1487	108.638	78.6051	8.7777	0.0725	0.1499	0.4824	0.3689	0.4176	2.2797	0.077	0.0582	.	.	0.0583	0.1979	0.1733	.	.	0.3212	0.2881	0.3548	1.2612	0.0429	1.312	1.1423	.	0.1564	.	.	0.2869	0.1305	0.6011	0.997	.		.	0.0617	0.1664	0.2186	0.4201
29354	0	0.175% fat	3.6792	0.2557	3.4937	63.9748	10.6024	4.0763	12.804	105.578	177.953	16.7075	0.1608	0.2443	0.6301	0.4281	1.0313	8.582	0.3725	.	.	.	0.1507	0.4474	0.3992	.	.	0.1295	0.0566	0.0879	0.2585	.	0.387	0.2753	.	.	.	.	0.2018	.	0.3096	0.1853	.		.	.	0.0966	0.1196	0.4906
29623	4	5% fat	0.9617	0.0694	1.4217	59.5195	10.2248	2.9718	19.2593	140.951	69.1532	5.4222	0.0845	0.1555	0.3209	0.2268	0.2968	2.7625	0.0694	0.0663	.	.	0.0501	0.259	0.2217	.	.	0.1883	0.286	0.2182	0.8078	.	0.7761	0.6252	.	0.0633	0.1437	.	.	.	.	0.063	.		.	.	.	.	0.2927
29296	4	5% fat	1.0416	0.0726	0.9828	38.609	7.1447	1.9001	14.4278	104.777	57.0615	4.5423	0.0704	0.1562	0.3335	0.1345	0.2544	1.5878	0.0569	0.0843	.	.	.	0.151	0.1617	.	.	0.3197	0.1662	0.1567	0.9352	.	1.0067	0.6508	.	0.1395	0.1037	.	0.395	.	0.5782	0.4549	.		.	.	0.2355	0.193	2.167
29409	0	0.175% fat	4.3621	0.5764	2.8173	58.9151	15.9809	1.8824	8.2221	86.485	143.449	11.7775	0.1269	0.2164	0.6005	0.4592	1.6654	6.5597	0.4099	0.0844	0.0776	0.0541	0.5074	0.4915	0.3917	.	.	0.3698	0.2473	0.4556	1.2358	0.0709	1.3653	1.5279	.	0.1095	0.3711	0.0671	0.7071	0.2871	0.4528	0.1856	.		0.1544	.	0.1933	.	1.4462
29232	0	5% fat	4.1445	0.3099	3.0347	64.8854	14.0774	3.1366	11.533	97.8939	163.392	15.932	0.1513	0.3728	0.7807	0.5822	2.3219	7.6308	0.407	0.1312	0.1117	.	1.3247	0.6656	0.5347	0.1181	.	0.2813	0.1951	0.3815	0.8804	.	1.0947	0.7822	.	.	.	.	0.5551	0.102	0.5889	0.331	.		.	.	0.2904	0.1848	1.555
8733	0	Chow	5.3554	0.621	4.4031	107.882	34.5187	3.4423	17.3927	176.161	247.365	24.5971	0.4192	0.3199	1.2905	0.6782	2.0772	12.3905	0.7423	0.1408	0.1287	.	0.2521	0.7612	0.7207	0.1098	.	0.9415	0.4784	0.9415	2.8434	0.1049	2.703	2.5137	0.0683	.	.	.	0.42	.	0.3056	0.1735	.		.	.	.	.	0.9348
29378	0	5% fat	2.2201	0.1568	1.6988	41.1192	10.186	1.8366	9.5366	86.0855	86.7613	8.4559	0.1259	0.1972	0.6806	0.2891	0.6268	4.3532	0.2568	0.0756	0.076	.	0.0611	0.2719	0.3146	0.0743	.	0.2175	0.1285	0.2116	0.666	0.0315	0.8835	0.7373	.	0.0686	.	.	0.2465	.	0.3582	0.1618	.	.	0.0983	.	0.0804	.	0.5379
29365	0	5% fat	3.6951	0.5124	2.5986	76.2555	26.9222	2.3802	13.2249	137.132	168.803	16.7654	0.3359	0.2164	0.8345	0.5365	2.7835	10.313	1.2692	0.0862	0.0866	.	0.1811	0.5471	0.5251	.	.	0.4194	0.4171	0.5754	1.4543	0.1086	1.5777	1.7777	.	0.1103	.	.	0.3075	.	0.4048	.	.	.	0.1506	0.1202	.	.	0.8069
29409	4	0.175% fat	0.9372	0.1379	0.5389	13.8617	5.6925	1.2237	6.667	45.2186	35.4603	3.3225	.	0.0942	0.4153	0.2078	0.2134	1.2843	0.0777	.	.	.	.	0.113	0.1491	.	.	0.1501	0.1435	0.1726	0.4943	0.0293	0.4307	0.5756	.	0.1128	0.0766	.	0.1721	0.0906	0.3591	0.2368	.	.	.	0.0712	0.0752	.	0.2327
8733	4	Chow	3.5554	0.2817	1.7153	45.3356	15.1809	3.8211	16.7422	122.478	118.294	11.0415	0.1109	0.2481	0.9615	0.584	0.5553	3.795	0.1553	.	.	.	0.1046	0.3141	0.2888	.	.	0.4389	0.2364	0.4707	1.4238	.	1.163	1.0008	.	.	.	1.337	0.4254	0.1987	0.8325	0.6675	.	0.6509	.	.	.	0.2084	0.5689
8273	4	Chow	1.9819	0.1614	2.2299	38.8806	8.0956	3.1451	9.0813	75.8836	104.816	8.8126	0.137	0.1896	0.3703	0.2606	0.4199	4.1489	0.1196	.	0.0466	.	0.0771	0.2783	0.3545	0.0526	.	0.1786	0.1109	0.1666	0.5884	.	0.7208	0.5255	.	.	0.1115	0.0338	0.1516	.	0.2131	0.3081	.	.	.	.	0.0698	0.1668	0.3622
8380	4	Chow	1.7646	0.0946	1.4213	28.9143	5.7112	2.0007	7.9148	47.1309	73.2387	5.2557	0.062	0.136	0.161	0.1081	0.2934	2.753	0.1091	.	.	.	0.0454	0.1625	0.2266	.	.	0.1839	0.1005	0.1408	0.6796	.	0.7586	0.5636	.	.	0.0766	.	0.2666	.	0.376	0.3034	.	.	.	.	0.1002	0.1866	0.5867
8707	4	Chow	1.0677	0.0598	0.5554	13.4403	3.4601	0.6987	3.0151	26.0462	38.5462	3.2653	0.034	0.0706	0.0918	0.0679	0.1505	1.2432	0.0426	.	.	.	.	0.0924	0.1295	.	.	0.1139	0.0937	0.1104	0.3256	.	0.3827	0.2723	.	.	.	.	0.1909	.	0.2947	0.3159	.	.	.	.	.	0.0686	0.3784
8380	0	Chow	3.4349	0.1538	4.2813	79.487	14.9263	5.1239	16.4673	123.397	159.599	17.1027	0.1808	0.3767	0.4749	0.2762	0.9677	9.8431	0.4465	0.1462	0.0693	.	0.1663	0.5704	0.4776	0.1243	0.0427	0.1649	0.0641	0.092	0.49	.	0.8314	0.3459	.	0.0932	.	.	0.2532	.	0.2493	0.1913	.	.	.	.	0.1468	0.1211	0.4473
29354	4	0.175% fat	1.7104	0.0932	2.039	30.691	7.4077	3.2041	12.4539	60.992	76.5255	6.9949	0.0744	0.1781	0.2599	0.1689	0.382	3.2368	0.1559	0.0636	.	.	.	0.2089	0.2636	.	.	0.2235	0.1288	0.1613	0.5666	.	0.7375	0.4992	.	0.254	0.0876	.	0.2071	.	0.384	0.3626	.	.	.	0.0433	0.1367	0.1915	0.4182
29378	4	5% fat	0.4112	.	0.4857	20.0206	2.838	1.2365	7.0723	56.4095	33.3047	2.0567	.	0.1211	0.2506	0.0989	0.1434	1.0167	0.0476	.	.	.	0.0339	0.1577	0.1658	.	.	0.1289	0.1106	0.1708	0.6607	.	0.4858	0.3888	.	.	.	.	0.0752	.	0.1202	.	.	.	.	.	0.0489	.	0.2926
29232	4	5% fat	1.8087	0.142	0.847	39.6902	11.396	2.0505	16.7213	138.801	69.6109	5.4836	0.0722	0.2533	1.2076	0.4958	0.3954	1.935	0.0972	.	0.0714	.	0.0594	0.2762	0.2687	.	.	0.3593	0.2743	0.3486	1.1772	0.0349	1.3157	0.9452	.	0.179	.	.	0.4118	0.1545	1.1084	0.4819	.	.	.	0.1337	0.1751	.	1.6119
8716	0	Chow	4.4255	0.5207	2.8819	72.9824	28.1118	4.4336	27.0125	268.59	136.801	14.6661	0.2143	0.4624	2.1907	0.6624	1.0929	8.5638	0.3698	0.1399	0.1765	0.0365	0.1586	0.7543	0.4889	0.1635	0.091	0.3269	0.2521	0.3813	1.4105	0.0538	1.9126	1.4188	.	0.2793	.	.	0.1768	0.1081	0.4986	.	.	.	.	.	0.0858	.	0.3025
29207	4	0.175% fat	1.9818	0.101	2.1204	31.5792	5.3205	2.9723	6.7131	51.8409	85.2155	8.3218	0.0905	0.1553	0.3016	0.2616	0.4207	2.6636	0.1124	.	.	.	0.0643	0.164	0.2456	.	.	0.4024	0.2822	0.4075	1.228	0.0585	1.0563	1.0711	.	.	.	.	0.4375	0.089	0.8332	0.9171	.	.	0.0935	.	0.3677	0.6166	1.0734
8273	0	Chow	3.6695	0.2452	3.0354	66.5038	13.3704	4.5891	13.3239	111.269	154.721	17.508	0.3095	0.2634	0.7066	0.5007	1.0858	7.8432	0.3715	0.1096	0.0681	.	0.1349	0.5161	0.6074	0.1054	.	0.211	0.117	0.2532	0.8697	.	1.2014	0.7438	.	.	.	.	0.3128	0.1198	0.5447	0.3902	.	.	.	0.0859	0.1849	0.1953	0.7769
29246	4	5% fat	1.0472	0.0635	0.9563	41.795	8.1995	1.8521	11.7837	82.478	82.5174	3.9355	0.0812	0.1312	0.1621	0.0779	0.3084	2.9827	0.1052	.	.	.	0.041	0.2604	0.3199	.	.	0.1918	0.1857	0.2331	0.8113	.	0.7304	0.4738	.	0.0458	.	.	0.1704	.	0.1362	0.1251	.	.	.	.	0.064	.	0.5044
29237	4	0.175% fat	3.9342	0.3835	2.8288	57.8872	22.0995	5.6334	19.0954	164.152	120.347	13.9029	0.1542	0.2937	0.9942	0.5205	0.7792	4.4583	0.2796	0.1059	0.1081	.	.	0.3467	0.3739	.	.	0.4238	0.2793	0.4172	1.4623	0.0691	1.5165	1.9228	.	0.2075	.	.	0.8102	0.345	1.6557	1.2384	0.1168	.	0.2969	0.2382	0.5609	0.563	1.4138
29271	0	0.175% fat	4.8711	0.3105	3.1993	70.7192	15.3017	3.2562	15.4873	126.101	174.667	18.6202	0.1782	0.2501	0.7561	0.3297	1.0176	7.5156	0.4925	0.0912	0.0752	.	0.1551	0.4482	0.545	.	0.0575	0.3186	0.2102	0.2518	0.9127	.	1.5888	1.0014	.	.	.	.	0.4894	0.114	0.631	0.3914	.	.	0.1011	.	0.135	0.119	1.0546
29237	0	0.175% fat	8.3076	1.0373	4.6789	140.874	54.6331	4.339	24.1024	259.115	270.583	28.4808	0.8861	0.3472	1.2039	0.8822	4.8037	15.4378	3.3692	0.1528	0.2401	.	0.2797	0.9383	0.7884	.	0.1295	0.5769	0.4028	0.5676	2.1208	0.111	3.0241	3.3497	.	.	.	.	0.5628	0.2278	0.8139	0.2319	.	.	0.2619	0.154	0.1448	.	1.4906
29246	0	5% fat	3.7925	0.1796	4.8344	81.3706	10.9831	6.2578	15.4013	111.614	226.706	22.7461	0.2352	0.3885	0.616	0.5819	1.3319	11.151	0.4299	0.172	0.0881	0.0496	0.2054	0.642	0.7366	0.1501	0.0576	0.0635	.	0.0583	0.2032	.	0.3333	0.1349	.	.	.	.	0.2175	.	0.2232	0.2435	.	.	.	.	0.097	0.1453	0.4142
29207	0	0.175% fat	4.6369	0.2309	3.7665	74.6952	14.778	3.67	14.6838	135.977	212.994	19.2121	0.2107	0.2186	0.9987	0.7514	1.6149	9.8916	0.5459	0.081	0.0766	.	0.2436	0.6012	0.4502	.	.	0.4004	0.3463	0.4478	1.3057	0.0886	1.4301	1.5828	.	0.1316	.	.	0.1997	.	0.435	0.321	.	.	.	.	0.1593	0.1563	0.5731
8707	0	Chow	3.3224	0.2919	2.7204	54.0864	13.175	3.4992	11.6353	94.0317	103.479	9.3379	0.1195	0.2196	0.4928	0.3086	0.6319	5.7038	0.2702	0.1233	0.0585	.	0.093	0.4181	0.3239	0.0847	0.0552	0.1649	0.1006	0.1409	0.4594	.	0.7721	0.5351	.	0.1185	.	.	0.3881	0.0804	0.4039	0.2363	.	.	0.0753	.	0.1163	0.16	0.9455
[truncated: 674 more columns]

## Sheet: Lipid Species Composition (%)
Rabbit ID	Time (months)	Group	CE(14:0)	CE(14:1)	CE(15:0)	CE(16:0)	CE(16:1)	CE(17:0)	CE(18:0)	CE(18:1)	CE(18:2)	CE(18:3)	CE(18:4)	CE(20:0)	CE(20:1)	CE(20:2)	CE(20:3)	CE(20:4)	CE(20:5)	CE(22:0)	CE(22:1)	CE(22:2)	CE(22:4)	CE(22:5)	CE(22:6)	CE(24:0)	CE(24:1)	CER(16:0)	CER(18:0)	CER(20:0)	CER(22:0)	CER(22:1)	CER(24:0)	CER(24:1)	CER(26:0)	DAG(12:0/18:1)	DAG(12:0/18:2)	DAG(14:0/14:0)	DAG(14:0/16:0)	DAG(14:0/16:1)	DAG(14:0/18:1)	DAG(14:0/18:2)	DAG(14:0/18:3)	DAG(14:0/20:0)	DAG(14:1/16:0)	DAG(14:1/18:1)	DAG(15:0/18:1)	DAG(15:0/18:2)	DAG(16:0/16:0)
29231	0	0.175% fat	1.1895	0.1233	0.7431	14.2	4.099	0.7238	3.0141	30.2586	38.6537	3.9705	0.0427	0.0698	0.2422	0.1297	0.2833	1.7811	0.1541	0.0396	0.0248	.	0.0384	0.1198	0.0987	.	.	7.1797	4.2981	8.0167	25.9015	.	28.0103	26.5937	.	1.5241	.	0.3199	2.004	.	4.2982	2.0126	.		0.4976	1.077	0.9893	.	3.8505
29365	4	5% fat	0.4279	0.0437	0.3152	15.7934	3.8228	0.652	6.4894	45.0825	23.71	1.809	0.0331	0.0647	0.137	0.0715	0.1865	1.0811	0.0637	.	.	.	.	0.1099	0.1067	.	.	6.6123	9.8558	7.9912	25.5092	.	28.9564	21.0749	.	.	.	.	.	.	2.5367	1.3454	.		.	.	.	.	5.5954
29333	4	0.175% fat	0.7694	0.0715	0.3924	12.4059	4.6644	1.375	6.8718	46.9511	21.6887	3.0287	0.0257	0.1116	0.4504	0.1678	0.1797	0.6204	0.0477	.	0.0275	.	0.0188	0.071	0.0602	.	.	6.1533	5.1972	7.9757	26.447	1.2315	25.8058	27.1895	.	0.2999	0.4725	.	1.1052	0.4849	3.8206	1.9901	.		0.3924	0.5886	0.6839	0.7686	2.3825
29296	0	5% fat	0.9347	0.073	0.8181	16.2483	3.622	1.0241	3.5928	30.0489	37.4404	3.3368	0.0309	0.0772	0.1809	0.0955	0.231	1.8019	0.099	0.0336	0.0289	.	0.0266	0.1219	0.106	0.0273	.	7.1567	4.1694	5.7167	22.738	.	37.5457	22.6735	.	.	.	.	2.229	.	2.4261	0.8815	.		.	.	.	.	5.7164
8743	0	Chow	0.8869	0.091	0.4753	15.9813	5.9034	0.6359	4.1811	37.6745	28.1978	3.6851	0.0574	0.0626	0.1882	0.0659	0.2021	1.3649	0.0718	0.0226	0.0221	.	0.0342	0.0946	0.0741	0.0272	.	6.6819	4.866	7.9399	25.1965	0.9673	29.8193	23.8732	0.6559	0.5301	.	.	2.2324	0.718	3.4714	.	.		0.5996	0.56	0.4756	.	6.4336
29623	0	5% fat	0.8994	0.0893	0.6553	16.4495	4.4774	0.6159	3.4855	32.1565	35.4324	2.6454	0.027	0.0592	0.2712	0.1531	0.2792	1.8802	0.091	0.032	0.0286	.	0.044	0.1188	0.0917	.	0.0174	7.3689	3.9381	8.9756	23.0611	1.051	30.2005	25.4047	.	1.9542	.	.	2.5994	.	3.5554	1.3188	.		0.9248	.	.	.	7.6431
29271	4	0.175% fat	0.9178	0.0681	0.7644	15.5455	4.0047	1.6374	6.0529	33.505	31.7222	3.649	0.0304	0.0982	0.2108	0.1294	0.165	1.1841	0.0554	0.0485	.	.	.	0.0934	0.118	.	.	7.3679	5.9391	6.9031	23.894	.	28.4386	27.4574	.	0.4313	0.644	.	1.1248	.	2.9608	2.691	.		.	.	0.9625	1.1043	2.2424
29231	4	0.175% fat	1.1937	0.1075	0.7688	13.355	4.3553	1.2417	4.5754	39.1011	29.7901	3.5107	0.0275	0.101	0.3492	0.177	0.1824	0.9126	0.0509	.	.	.	.	0.0981	0.1018	.	.	9.2431	5.3081	8.6236	24.4307	.	24.8158	27.5787	.	0.582	0.5868	0.2896	1.8407	0.8769	3.7426	2.6	0.3701		0.435	0.3686	0.9096	1.1266	3.4916
8728	0	Chow	1.0296	0.1279	0.557	18.5957	6.8092	0.617	3.8346	34.5403	28.0734	3.0403	0.0386	0.0825	0.2919	0.0977	0.2487	1.5135	0.0676	0.0353	0.0352	.	0.0902	0.1225	0.095	0.0351	0.0214	7.0326	4.2933	8.0686	22.8244	1.2145	26.8352	28.9465	0.7849	1.0783	0.9266	.	3.0528	1.1005	3.5923	0.8494	.		1.1293	.	1.0054	.	9.0268
8728	4	Chow	0.567	0.0304	0.6554	14.2213	3.0271	1.63	5.2075	32.7813	36.2164	3.4223	0.0304	0.0776	0.1197	0.1073	0.23	1.2559	0.0414	0.0306	.	.	0.1145	0.1099	0.1239	.	.	7.5487	6.8534	7.4891	28.2876	.	27.6917	22.1295	.	0.6277	.	.	1.2324	.	1.6062	1.9349	.		.	.	0.9025	1.5259	3.3709
8743	4	Chow	0.6773	0.0804	0.31	12.2515	6.0006	0.9993	5.2401	45.5236	23.9853	3.3857	0.024	0.0615	0.2384	0.1498	0.1261	0.7077	0.0275	0.0331	0.0241	.	0.0214	0.0672	0.0654	.	.	8.1087	5.0263	5.5848	26.5278	.	27.9777	26.7748	.	0.585	0.4723	.	1.3506	0.6747	3.1821	2.63	.		0.9844	0.5976	.	0.9179	2.0676
29333	0	0.175% fat	1.0397	0.0992	0.7182	14.9111	3.4336	0.8281	3.8474	31.0668	36.9362	4.1987	0.043	0.0645	0.1997	0.0816	0.2461	1.9314	0.1004	.	.	.	0.0337	0.1064	0.1143	.	.	6.5747	4.8041	7.3949	26.3638	.	30.9074	23.9552	.	.	.	.	2.2036	0.6006	3.8641	1.2922	.		.	0.4225	0.6208	.	4.4301
8716	4	Chow	0.6894	0.0484	0.4642	11.7005	4.3962	1.168	6.0814	40.9118	29.6019	3.3056	0.0273	0.0565	0.1817	0.1389	0.1573	0.8585	0.029	0.0219	.	.	0.0219	0.0745	0.0653	.	.	6.8023	6.1013	7.5131	26.7055	0.9083	27.7816	24.188	.	0.5555	.	.	1.0188	0.4635	2.1351	3.5412	.		.	0.219	0.5911	0.7763	1.4921
29354	0	0.175% fat	0.8939	0.0621	0.8489	15.5441	2.5761	0.9904	3.111	25.6524	43.2375	4.0595	0.0391	0.0594	0.1531	0.104	0.2506	2.0852	0.0905	.	.	.	0.0366	0.1087	0.097	.	.	10.8368	4.7381	7.3549	21.6344	.	32.393	23.0428	.	.	.	.	1.8715	.	2.8707	1.7184	.		.	.	0.896	1.109	4.5493
29623	4	5% fat	0.3058	0.0221	0.4521	18.927	3.2515	0.945	6.1244	44.8221	21.9905	1.7243	0.0269	0.0495	0.102	0.0721	0.0944	0.8785	0.0221	0.0211	.	.	0.0159	0.0824	0.0705	.	.	6.4898	9.856	7.5208	27.8393	.	26.7475	21.5466	.	1.2544	2.8471	.	.	.	.	1.2491	.		.	.	.	.	5.8002
29296	4	5% fat	0.446	0.0311	0.4208	16.5313	3.0592	0.8136	6.1776	44.8628	24.4322	1.9449	0.0301	0.0669	0.1428	0.0576	0.1089	0.6799	0.0244	0.0361	.	.	.	0.0647	0.0692	.	.	9.8824	5.1372	4.8432	28.9054	.	31.117	20.1148	.	0.4018	0.2987	.	1.1375	.	1.665	1.3099	.		.	.	0.6781	0.5558	6.24
29409	0	0.175% fat	1.2603	0.1665	0.814	17.0219	4.6173	0.5439	2.3756	24.9875	41.4458	3.4028	0.0367	0.0625	0.1735	0.1327	0.4812	1.8953	0.1184	0.0244	0.0224	0.0156	0.1466	0.142	0.1132	.	.	7.0144	4.6897	8.6416	23.4384	1.3442	25.8945	28.9772	.	0.679	2.302	0.4163	4.3858	1.7804	2.8088	1.151	.		0.9578	.	1.1987	.	8.97
29232	0	5% fat	1.0533	0.0788	0.7713	16.4905	3.5777	0.7972	2.9311	24.8795	41.5258	4.0491	0.0384	0.0948	0.1984	0.148	0.5901	1.9393	0.1034	0.0333	0.0284	.	0.3367	0.1691	0.1359	0.03	.	7.7812	5.3955	10.5524	24.3531	.	30.2808	21.637	.	.	.	.	2.7049	0.4972	2.8695	1.6127	.		.	.	1.4152	0.9004	7.577
8733	0	Chow	0.8345	0.0968	0.6861	16.8101	5.3787	0.5364	2.7101	27.4493	38.5442	3.8327	0.0653	0.0498	0.2011	0.1057	0.3237	1.9307	0.1157	0.0219	0.02	.	0.0393	0.1186	0.1123	0.0171	.	8.8866	4.5157	8.8866	26.8379	0.9905	25.5127	23.7254	0.6447	.	.	.	3.1602	.	2.2996	1.3055	.		.	.	.	.	7.0336
29378	0	5% fat	0.869	0.0614	0.665	16.0961	3.9873	0.7189	3.7331	33.6982	33.9628	3.3101	0.0493	0.0772	0.2664	0.1132	0.2453	1.7041	0.1005	0.0296	0.0298	.	0.0239	0.1064	0.1232	0.0291	.	7.5637	4.467	7.3582	23.157	1.0962	30.7207	25.6372	.	0.638	.	.	2.2924	.	3.3317	1.5046	.	.	0.9145	.	0.7475	.	5.0028
29365	0	5% fat	0.7929	0.1099	0.5576	16.3637	5.7772	0.5108	2.8379	29.4273	36.2234	3.5977	0.0721	0.0464	0.1791	0.1151	0.5973	2.2131	0.2724	0.0185	0.0186	.	0.0389	0.1174	0.1127	.	.	6.6257	6.5896	9.0901	22.9735	1.7151	24.9233	28.0827	.	0.7016	.	.	1.956	.	2.5754	.	.	.	0.9578	0.7647	.	.	5.1335
29409	4	0.175% fat	0.8106	0.1193	0.4662	11.9895	4.9237	1.0584	5.7666	39.1114	30.671	2.8738	.	0.0815	0.3592	0.1797	0.1845	1.1108	0.0672	.	.	.	.	0.0978	0.129	.	.	7.5177	7.1871	8.6488	24.7631	1.4695	21.5786	28.8352	.	1.1921	0.8097	.	1.8179	0.9567	3.7945	2.5023	.	.	.	0.7521	0.7947	.	2.4588
8733	4	Chow	1.0289	0.0815	0.4964	13.1193	4.3931	1.1058	4.8449	35.4429	34.2323	3.1952	0.0321	0.0718	0.2783	0.169	0.1607	1.0982	0.0449	.	.	.	0.0303	0.0909	0.0836	.	.	9.2721	4.9944	9.944	30.0784	.	24.5689	21.1422	.	.	.	5.7057	1.8152	0.8478	3.5524	2.8486	.	2.7777	.	.	.	0.8892	2.4277
8273	4	Chow	0.7636	0.0622	0.8591	14.9804	3.1192	1.2118	3.4989	29.2374	40.3847	3.3954	0.0528	0.073	0.1427	0.1004	0.1618	1.5986	0.0461	.	0.018	.	0.0297	0.1072	0.1366	0.0203	.	7.7981	4.8409	7.271	25.6848	.	31.4652	22.94	.	.	1.027	0.3112	1.3961	.	1.9626	2.8373	.	.	.	.	0.6424	1.5357	3.3352
8380	4	Chow	0.9941	0.0533	0.8007	16.2894	3.2175	1.1271	4.459	26.5521	41.2604	2.9609	0.0349	0.0766	0.0907	0.0609	0.1653	1.5509	0.0614	.	.	.	0.0256	0.0916	0.1277	.	.	7.5788	4.1415	5.8015	28.0013	.	31.2542	23.2227	.	.	0.5661	.	1.9697	.	2.7784	2.2416	.	.	.	.	0.7407	1.3789	4.3348
8707	4	Chow	1.1596	0.065	0.6032	14.5968	3.7578	0.7588	3.2745	28.2874	41.863	3.5463	0.0369	0.0766	0.0997	0.0738	0.1634	1.3501	0.0462	.	.	.	.	0.1003	0.1406	.	.	8.7691	7.2137	8.5009	25.0737	.	29.4717	20.9708	.	.	.	.	1.9747	.	3.0481	3.268	.	.	.	.	.	0.7096	3.9141
8380	0	Chow	0.784	0.0351	0.9772	18.1421	3.4068	1.1695	3.7585	28.1641	36.4268	3.9035	0.0413	0.086	0.1084	0.063	0.2209	2.2466	0.1019	0.0334	0.0158	.	0.038	0.1302	0.109	0.0284	0.0098	8.2957	3.2246	4.6286	24.6411	.	41.8138	17.3963	.	0.9793	.	.	2.6612	.	2.6207	2.0106	.	.	.	.	1.5435	1.2734	4.7025
29354	4	0.175% fat	0.8259	0.045	0.9845	14.8191	3.5768	1.5471	6.0133	29.45	36.9503	3.3775	0.0359	0.086	0.1255	0.0816	0.1844	1.5629	0.0753	0.0307	.	.	.	0.1009	0.1273	.	.	9.6467	5.5594	6.9622	24.4545	.	31.8324	21.5449	.	1.7067	0.5887	.	1.3914	.	2.5794	2.4359	.	.	.	0.2909	0.9187	1.2863	2.8092
29378	4	5% fat	0.3267	.	0.3859	15.9057	2.2547	0.9823	5.6187	44.8154	26.4594	1.634	.	0.0962	0.1991	0.0786	0.1139	0.8077	0.0378	.	.	.	0.0269	0.1253	0.1318	.	.	6.627	5.6828	8.7778	33.957	.	24.9694	19.986	.	.	.	.	1.3178	.	2.1067	.	.	.	.	.	0.8572	.	5.1283
29232	4	5% fat	0.6201	0.0487	0.2904	13.6073	3.907	0.703	5.7327	47.5862	23.8652	1.88	0.0247	0.0868	0.414	0.17	0.1356	0.6634	0.0333	.	0.0245	.	0.0204	0.0947	0.0921	.	.	8.0641	6.1561	7.8241	26.4242	0.7832	29.5322	21.2162	.	0.5143	.	.	1.1829	0.4437	3.1841	1.3845	.	.	.	0.3841	0.503	.	4.6307
8716	0	Chow	0.7683	0.0904	0.5003	12.6708	4.8806	0.7697	4.6897	46.6309	23.7506	2.5462	0.0372	0.0803	0.3803	0.115	0.1897	1.4868	0.0642	0.0243	0.0306	0.0063	0.0275	0.131	0.0849	0.0284	0.0158	5.6798	4.3789	6.6236	24.5047	0.9353	33.2285	24.6493	.	2.6383	.	.	1.6695	1.0205	4.7093	.	.	.	.	.	0.8104	.	2.8572
29207	4	0.175% fat	0.9877	0.0504	1.0568	15.7388	2.6517	1.4814	3.3457	25.837	42.4706	4.1475	0.0451	0.0774	0.1503	0.1304	0.2097	1.3275	0.056	.	.	.	0.032	0.0817	0.1224	.	.	8.9295	6.2632	9.0427	27.2539	1.2974	23.4431	23.7701	.	.	.	.	1.3644	0.2777	2.5986	2.86	.	.	0.2917	.	1.1469	1.923	3.3475
8273	0	Chow	0.9154	0.0612	0.7572	16.5904	3.3354	1.1448	3.3239	27.7577	38.5975	4.3676	0.0772	0.0657	0.1763	0.1249	0.2709	1.9566	0.0927	0.0273	0.017	.	0.0337	0.1288	0.1515	0.0263	.	6.212	3.4449	7.4571	25.6087	.	35.3763	21.9009	.	.	.	.	1.4057	0.5385	2.4476	1.7532	.	.	.	0.3858	0.8308	0.8774	3.491
29246	4	5% fat	0.438	0.0265	0.3999	17.4803	3.4293	0.7746	4.9284	34.4955	34.5119	1.646	0.034	0.0549	0.0678	0.0326	0.129	1.2475	0.044	.	.	.	0.0171	0.1089	0.1338	.	.	7.3053	7.0706	8.8749	30.8934	.	27.8128	18.0431	.	0.5491	.	.	2.0428	.	1.6323	1.4997	.	.	.	.	0.7666	.	6.0458
29237	4	0.175% fat	0.9397	0.0916	0.6756	13.8262	5.2784	1.3455	4.5609	39.2072	28.7446	3.3207	0.0368	0.0701	0.2375	0.1243	0.1861	1.0648	0.0668	0.0253	0.0258	.	.	0.0828	0.0893	.	.	6.9581	4.586	6.8494	24.0073	1.134	24.8969	31.5683	.	0.4435	.	.	1.7319	0.7374	3.539	2.6471	0.2497	.	0.6346	0.5092	1.1989	1.2035	3.022
29271	0	0.175% fat	1.096	0.0699	0.7198	15.9118	3.4429	0.7326	3.4846	28.3727	39.2999	4.1895	0.0401	0.0563	0.1701	0.0742	0.229	1.691	0.1108	0.0205	0.0169	.	0.0349	0.1009	0.1226	.	0.0129	7.4387	4.908	5.8793	21.3062	.	37.091	23.3768	.	.	.	.	2.267	0.5281	2.9228	1.8132	.	.	0.4681	.	0.6253	0.5511	4.8851
29237	0	0.175% fat	1.0062	0.1256	0.5667	17.0631	6.6173	0.5256	2.9193	31.3846	32.7737	3.4497	0.1073	0.0421	0.1458	0.1069	0.5818	1.8699	0.4081	0.0185	0.0291	.	0.0339	0.1136	0.0955	.	0.0157	5.6821	3.967	5.5905	20.889	1.0932	29.7853	32.9929	.	.	.	.	2.2025	0.8913	3.185	0.9076	.	.	1.0248	0.6027	0.5666	.	5.8327
29246	0	5% fat	0.7574	0.0359	0.9655	16.2507	2.1935	1.2498	3.0758	22.2907	45.2758	4.5427	0.047	0.0776	0.123	0.1162	0.266	2.227	0.0859	0.0343	0.0176	0.0099	0.041	0.1282	0.1471	0.03	0.0115	8.0088	.	7.3505	25.6171	.	42.0187	17.0049	.	.	.	.	2.3855	.	2.4488	2.6715	.	.	.	.	1.0643	1.5945	4.5438
29207	0	0.175% fat	0.9268	0.0462	0.7528	14.9292	2.9537	0.7335	2.9348	27.1775	42.5709	3.8399	0.0421	0.0437	0.1996	0.1502	0.3228	1.977	0.1091	0.0162	0.0153	.	0.0487	0.1202	0.09	.	.	7.1472	6.1813	7.995	23.3088	1.5815	25.5302	28.256	.	0.7778	.	.	1.1798	.	2.5703	1.8966	.	.	.	.	0.941	0.9236	3.386
8707	0	Chow	1.0912	0.0959	0.8934	17.7634	4.327	1.1492	3.8213	30.8824	33.9853	3.0668	0.0392	0.0721	0.1619	0.1014	0.2075	1.8733	0.0888	0.0405	0.0192	.	0.0305	0.1373	0.1064	0.0278	0.0181	7.5897	4.6289	6.4846	21.1426	.	35.5296	24.6247	.	0.7666	.	.	2.5111	0.5202	2.6136	1.5289	.	.	0.4874	.	0.7528	1.035	6.1182
[truncated: 675 more columns]

## Sheet: Lipid Class Concentration 
Rabbit ID	Time (months)	Group	CE	CER	DAG	DCER	FFA	HCER	LCER	LPC	LPE	PC	PE	SM	TAG
29231	0	0.175% fat	340.078	3.6031	14.5871	0.2604	258.346	0.3777	0.2469	339.175	4.9441	620.89	112.345	327.227	923.241
29365	4	5% fat	187.474	2.2151	6.2943	0.1666	178.346	0.1888	.	164.865	1.8424	172.437	20.3785	121.313	267.823
29333	4	0.175% fat	291.481	5.555	37.6408	0.2779	256.684	0.3412	0.2898	235.558	2.453	452.896	82.9433	267.584	1854.32
29296	0	5% fat	373.528	2.457	13.0316	0.2793	240.613	0.4123	0.2177	340.503	5.2486	562.359	83.054	250.206	587.859
8743	0	Chow	438.205	8.5776	24.7192	0.5787	185.461	0.7402	0.2935	435.23	4.8359	654.899	83.8313	310.435	1332.1
29623	0	5% fat	464.743	3.9803	10.9937	0.3278	160.334	0.6385	0.1229	365.553	4.7671	543.817	91.6107	288.152	474.06
29271	4	0.175% fat	153.418	3.4444	24.2541	0.4661	234.221	0.102	0.1233	208.331	2.4036	298.861	50.5143	205.264	1085.94
29231	4	0.175% fat	202.92	3.2499	31.8019	0.2449	211.71	0.2931	0.2767	223.308	3.0105	485.067	78.3897	254.522	1744.2
8728	0	Chow	447.201	6.9427	14.8097	0.3975	151.635	0.8396	0.2822	337.536	4.4204	634.306	89.3159	284.019	800.704
8728	4	Chow	225.375	2.5529	16.2185	0.2477	204.082	0.2716	0.0942	219.922	2.5339	295.125	32.0852	177.796	853.27
8743	4	Chow	283.188	3.958	18.0667	0.2585	227.425	0.2669	0.1524	268.386	2.6733	332.911	57.3028	178.521	1043.65
29333	0	0.175% fat	271.103	4.0536	18.4188	0.2635	157.361	0.4105	0.1973	332.835	4.4185	453.913	78.655	227.24	1005.94
8716	4	Chow	265.541	4.7224	28.1547	0.2562	239.669	0.35	0.2043	240.022	3.0895	431.034	82.3088	261.05	1684.3
29354	0	0.175% fat	411.57	1.1947	10.785	0.2672	239.756	0.3259	.	341.861	5.5571	523.027	85.4942	261.902	489.935
29623	4	5% fat	314.469	2.9015	5.0465	0.4426	645.832	0.1654	0.0865	136.6	1.3146	224.759	17.6318	139.517	194.557
29296	4	5% fat	233.55	3.2353	34.7267	0.3735	260.028	0.1962	0.0982	197.103	2.8023	378.279	58.4195	211.939	1294.09
29409	0	0.175% fat	346.113	5.2726	16.1225	0.2611	193.082	0.6683	0.2715	413.597	6.2169	581.654	97.2419	286.114	626.055
29232	0	5% fat	393.472	3.6151	20.5231	0.5165	135.07	1.0384	0.364	327.219	4.7803	629.997	95.2088	269.606	1894.27
8733	0	Chow	641.769	10.5948	13.2903	0.7315	101.846	0.9446	0.2159	348.07	3.7139	778.972	137.751	479.046	941.991
29378	0	5% fat	255.46	2.876	10.7516	0.2822	288.144	0.2794	.	306.296	3.9424	341.505	65.4258	201.702	471.685
29365	0	5% fat	466.005	6.3303	15.7192	0.4791	133.445	0.6645	0.2737	416.613	5.2817	834.513	142.568	481.746	862.041
29409	4	0.175% fat	115.615	1.996	9.4648	0.197	201.829	0.083	0.0678	219.342	2.5646	179.385	32.2761	155.185	484.967
8733	4	Chow	345.563	4.7337	23.4332	0.6824	169.393	0.3972	.	243.554	2.9333	461.375	83.9619	438.921	1679.05
8273	4	Chow	259.543	2.2909	10.8588	0.2539	92.6032	0.1933	0.1285	268.762	3.0406	296.493	56.0085	216.854	496.47
8380	4	Chow	177.504	2.4271	13.5337	0.3065	303.605	0.2099	0.0844	265.851	2.8617	352.97	47.0252	230.443	597.325
8707	4	Chow	92.077	1.2986	9.6679	0.2722	105.403	0.0733	.	215.546	1.959	188.918	33.7016	148.098	611.148
8380	0	Chow	438.135	1.9884	9.5126	0.2963	254.191	0.3634	0.0786	325.43	4.2694	493.774	102.332	299.142	373.162
29354	4	0.175% fat	207.104	2.3169	14.8856	0.2791	375.784	0.2104	0.073	192.363	2.4493	327.414	55.3616	267.889	719.713
29378	4	5% fat	125.871	1.9456	5.7047	0.3137	195.228	0.1268	.	190.658	1.8621	162.29	24.9809	123.794	257.769
29232	4	5% fat	291.683	4.455	34.81	0.3806	170.118	0.2435	.	244.501	3.4248	558.521	87.5656	347.301	1769.81
8716	0	Chow	575.991	5.756	10.5882	0.6908	213.154	0.7474	0.2798	384.128	5.1164	624.161	112.523	401.518	496.67
29207	4	0.175% fat	200.646	4.5059	32.0646	0.282	179.015	0.111	0.3437	313.298	3.3597	602.387	82.2694	399.313	1562.06
8273	0	Chow	400.858	3.396	22.2547	0.2682	193.988	0.3568	0.2002	312.559	3.8059	436.864	97.8612	331.293	1000.15
29246	4	5% fat	239.098	2.626	8.3438	0.2313	299.424	0.1966	0.0892	210.101	2.6855	295.665	36.7245	219.404	310.06
29237	4	0.175% fat	418.679	6.0911	46.7837	0.3439	251.529	0.4896	0.4042	304.759	3.8989	742.01	122.205	484.359	2279.28
29271	0	0.175% fat	444.445	4.2836	21.5886	0.4525	94.1453	0.4954	0.1512	373.31	5.4098	646.471	117.741	429.018	1150.39
29237	0	0.175% fat	825.61	10.1529	25.5553	1.0343	117.924	1.1433	0.3084	539.086	7.0906	876.873	167.676	518.512	1242.37
29246	0	5% fat	500.721	0.7932	9.1158	0.1737	206.271	0.2383	0.0839	325.141	4.8575	479.869	112.631	359.825	350.818
29207	0	0.175% fat	500.329	5.6016	16.9255	0.3808	177.15	0.6345	0.1377	443.496	6.6528	798.674	137.409	495.654	885.947
8707	0	Chow	304.483	2.1731	15.4535	0.2264	412.046	0.341	0.1118	337.979	4.135	426.13	84.3409	278.954	704.23

## Sheet: Lipid Class Composition (%)
Rabbit ID	Time (months)	Group	CE	CER	DAG	DCER	FFA	HCER	LCER	LPC	LPE	PC	PE	SM	TAG
29231	0	0.175% fat	11.5464	0.1223	0.4953	0.0088	8.7714	0.0128	0.0084	11.5157	0.1679	21.0806	3.8144	11.1101	31.346
29365	4	5% fat	16.6889	0.1972	0.5603	0.0148	15.8764	0.0168	.	14.6763	0.164	15.3503	1.8141	10.7992	23.8416
29333	4	0.175% fat	8.3566	0.1593	1.0791	0.008	7.359	0.0098	0.0083	6.7533	0.0703	12.9843	2.3779	7.6715	53.1625
29296	0	5% fat	15.1855	0.0999	0.5298	0.0114	9.7819	0.0168	0.0088	13.8429	0.2134	22.8623	3.3765	10.1719	23.899
8743	0	Chow	12.5924	0.2465	0.7103	0.0166	5.3295	0.0213	0.0084	12.507	0.139	18.8195	2.409	8.9208	38.2798
29623	0	5% fat	19.2911	0.1652	0.4563	0.0136	6.6553	0.0265	0.0051	15.1738	0.1979	22.5734	3.8027	11.961	19.6779
29271	4	0.175% fat	6.7664	0.1519	1.0697	0.0206	10.3302	0.0045	0.0054	9.1883	0.106	13.1811	2.2279	9.053	47.8949
29231	4	0.175% fat	6.2649	0.1003	0.9818	0.0076	6.5363	0.009	0.0085	6.8944	0.0929	14.9758	2.4202	7.858	53.8501
8728	0	Chow	16.1304	0.2504	0.5342	0.0143	5.4694	0.0303	0.0102	12.1748	0.1594	22.8792	3.2216	10.2445	28.8811
8728	4	Chow	11.1045	0.1258	0.7991	0.0122	10.0554	0.0134	0.0046	10.8359	0.1248	14.5412	1.5809	8.7603	42.0418
8743	4	Chow	11.7177	0.1638	0.7476	0.0107	9.4103	0.011	0.0063	11.1052	0.1106	13.7751	2.3711	7.3868	43.1839
29333	0	0.175% fat	10.6115	0.1587	0.7209	0.0103	6.1594	0.0161	0.0077	13.0278	0.1729	17.767	3.0787	8.8946	39.3744
8716	4	Chow	8.1939	0.1457	0.8688	0.0079	7.3956	0.0108	0.0063	7.4065	0.0953	13.3006	2.5398	8.0554	51.9733
29354	0	0.175% fat	17.3536	0.0504	0.4547	0.0113	10.1091	0.0137	.	14.4143	0.2343	22.053	3.6048	11.0429	20.6578
29623	4	5% fat	18.6814	0.1724	0.2998	0.0263	38.3665	0.0098	0.0051	8.1149	0.0781	13.3521	1.0474	8.2882	11.5579
29296	4	5% fat	8.7314	0.121	1.2983	0.014	9.7213	0.0073	0.0037	7.3688	0.1048	14.1421	2.184	7.9234	48.38
29409	0	0.175% fat	13.4534	0.2049	0.6267	0.0101	7.5051	0.026	0.0106	16.0766	0.2417	22.609	3.7798	11.1213	24.3348
29232	0	5% fat	10.4212	0.0957	0.5436	0.0137	3.5774	0.0275	0.0096	8.6665	0.1266	16.6857	2.5216	7.1406	50.1702
8733	0	Chow	18.5539	0.3063	0.3842	0.0211	2.9444	0.0273	0.0062	10.0629	0.1074	22.5206	3.9825	13.8495	27.2336
29378	0	5% fat	13.1116	0.1476	0.5518	0.0145	14.7891	0.0143	.	15.7208	0.2023	17.5279	3.358	10.3524	24.2095
29365	0	5% fat	13.8458	0.1881	0.467	0.0142	3.9649	0.0197	0.0081	12.3783	0.1569	24.7948	4.2359	14.3135	25.6127
29409	4	0.175% fat	8.2407	0.1423	0.6746	0.014	14.3858	0.0059	0.0048	15.6341	0.1828	12.786	2.3005	11.0612	34.5671
8733	4	Chow	10.0047	0.137	0.6784	0.0198	4.9043	0.0115	.	7.0514	0.0849	13.3577	2.4309	12.7076	48.6117
8273	4	Chow	15.2359	0.1345	0.6374	0.0149	5.4361	0.0113	0.0075	15.7771	0.1785	17.4049	3.2879	12.7299	29.1441
8380	4	Chow	8.9012	0.1217	0.6787	0.0154	15.2248	0.0105	0.0042	13.3316	0.1435	17.7003	2.3582	11.556	29.9539
8707	4	Chow	6.5388	0.0922	0.6866	0.0193	7.4851	0.0052	.	15.3069	0.1391	13.4159	2.3933	10.5171	43.4004
8380	0	Chow	19.0272	0.0864	0.4131	0.0129	11.039	0.0158	0.0034	14.1327	0.1854	21.4435	4.444	12.991	16.2056
29354	4	0.175% fat	9.5623	0.107	0.6873	0.0129	17.3505	0.0097	0.0034	8.8817	0.1131	15.1172	2.5561	12.3688	33.2302
29378	4	5% fat	11.542	0.1784	0.5231	0.0288	17.9019	0.0116	.	17.4829	0.1708	14.8816	2.2907	11.3516	23.6367
29232	4	5% fat	8.3034	0.1268	0.9909	0.0108	4.8428	0.0069	.	6.9603	0.0975	15.8996	2.4928	9.8867	50.3815
8716	0	Chow	20.3435	0.2033	0.374	0.0244	7.5284	0.0264	0.0099	13.5671	0.1807	22.0448	3.9742	14.1813	17.542
29207	4	0.175% fat	5.9369	0.1333	0.9488	0.0083	5.2968	0.0033	0.0102	9.2701	0.0994	17.8239	2.4343	11.8152	46.2195
8273	0	Chow	14.2967	0.1211	0.7937	0.0096	6.9186	0.0127	0.0071	11.1475	0.1357	15.5809	3.4902	11.8156	35.6705
29246	4	5% fat	14.7169	0.1616	0.5136	0.0142	18.4301	0.0121	0.0055	12.9321	0.1653	18.1987	2.2605	13.5047	19.0847
29237	4	0.175% fat	8.9829	0.1307	1.0038	0.0074	5.3967	0.0105	0.0087	6.5387	0.0837	15.9201	2.622	10.3921	48.9028
29271	0	0.175% fat	13.5176	0.1303	0.6566	0.0138	2.8634	0.0151	0.0046	11.354	0.1645	19.6621	3.581	13.0484	34.9886
29237	0	0.175% fat	19.0525	0.2343	0.5897	0.0239	2.7213	0.0264	0.0071	12.4404	0.1636	20.2355	3.8694	11.9656	28.6701
29246	0	5% fat	21.3024	0.0337	0.3878	0.0074	8.7755	0.0101	0.0036	13.8326	0.2067	20.4153	4.7917	15.3082	14.925
29207	0	0.175% fat	14.4229	0.1615	0.4879	0.011	5.1067	0.0183	0.004	12.7846	0.1918	23.0232	3.9611	14.2881	25.539
8707	0	Chow	11.8448	0.0845	0.6012	0.0088	16.0291	0.0133	0.0043	13.1479	0.1609	16.5771	3.281	10.8517	27.3955

## Sheet: Fatty Acid Concentration
Rabbit ID	Time (months)	Group	CE(FA14:0)	CE(FA14:1)	CE(FA15:0)	CE(FA16:0)	CE(FA16:1)	CE(FA17:0)	CE(FA18:0)	CE(FA18:1)	CE(FA18:2)	CE(FA18:3)	CE(FA18:4)	CE(FA20:0)	CE(FA20:1)	CE(FA20:2)	CE(FA20:3)	CE(FA20:4)	CE(FA20:5)	CE(FA22:0)	CE(FA22:1)	CE(FA22:2)	CE(FA22:4)	CE(FA22:5)	CE(FA22:6)	CE(FA24:0)	CE(FA24:1)	CER(FA16:0)	CER(FA18:0)	CER(FA20:0)	CER(FA22:0)	CER(FA22:1)	CER(FA24:0)	CER(FA24:1)	CER(FA26:0)	DAG(FA12:0)	DAG(FA14:0)	DAG(FA14:1)	DAG(FA15:0)	DAG(FA16:0)	DAG(FA16:1)	DAG(FA18:0)	DAG(FA18:1)	DAG(FA18:2)	DAG(FA18:3)	DAG(FA20:0)	DAG(FA20:1)	DAG(FA20:2)	DAG(FA20:3)
29231	0	0.175% fat	4.0452	0.4193	2.5272	48.2912	13.94	2.4617	10.2502	102.903	131.453	13.5029	0.1453	0.2372	0.8236	0.4412	0.9634	6.057	0.524	0.1347	0.0845	.	0.1307	0.4075	0.3357	.	.	0.2587	0.1549	0.2889	0.9333	.	1.0092	0.9582	.	0.2223	1.3062	0.2297	0.1443	6.6494	0.8856	1.1903	11.9961	4.8967	0.4654	0.5036	0.196	0.1969	0.1647
29365	4	5% fat	0.8022	0.0819	0.5909	29.6085	7.1668	1.2224	12.1659	84.5178	44.45	3.3913	0.062	0.1212	0.2569	0.134	0.3496	2.0268	0.1194	.	.	.	.	0.206	0.2001	.	.	0.1465	0.2183	0.177	0.5651	.	0.6414	0.4668	.	.	0.2444	.	.	3.4272	0.4449	0.5412	5.3888	2.2479	.	0.1685	.	.	0.0791
29333	4	0.175% fat	2.2425	0.2084	1.1438	36.161	13.596	4.0078	20.03	136.854	63.2186	8.8282	0.075	0.3254	1.3129	0.4891	0.5238	1.8083	0.1391	.	0.0803	.	0.0549	0.207	0.1754	.	.	0.3418	0.2887	0.4431	1.4691	0.0684	1.4335	1.5104	.	0.2907	2.7857	0.3693	0.5468	13.945	3.0157	2.6525	32.6785	15.8684	1.211	0.635	0.4463	0.221	0.3339
29296	0	5% fat	3.4912	0.2728	3.0557	60.692	13.5292	3.8255	13.42	112.241	139.85	12.4639	0.1156	0.2885	0.6756	0.3569	0.8629	6.7306	0.3699	0.1255	0.1079	.	0.0995	0.4554	0.3961	0.1022	.	0.1758	0.1024	0.1405	0.5587	.	0.9225	0.5571	.	.	0.7215	.	.	7.035	0.6302	1.0633	11.6662	3.6367	0.2963	0.4052	0.2213	0.1334	0.1059
8743	0	Chow	3.8863	0.3986	2.0827	70.0311	25.8689	2.7867	18.3219	165.092	123.564	16.1483	0.2516	0.2744	0.8249	0.289	0.8855	5.981	0.3145	0.0991	0.0967	.	0.1497	0.4145	0.3248	0.1193	.	0.5731	0.4174	0.6811	2.1613	0.083	2.5578	2.0478	0.0563	0.131	1.5874	0.2866	0.1176	15.506	2.5437	1.9001	21.1409	4.5642	0.5111	0.5578	0.2406	0.094	0.0901
29623	0	5% fat	4.18	0.4151	3.0452	76.4479	20.8084	2.8623	16.1984	149.445	164.67	12.2943	0.1253	0.2752	1.2603	0.7116	1.2974	8.738	0.4229	0.1489	0.133	.	0.2046	0.5521	0.4262	.	0.0806	0.2933	0.1568	0.3573	0.9179	0.0418	1.2021	1.0112	.	0.2148	0.8216	0.1017	.	6.6022	0.7769	0.8569	8.5944	2.811	0.1858	0.5678	0.1426	0.1458	.
29271	4	0.175% fat	1.408	0.1044	1.1728	23.8497	6.144	2.5121	9.2862	51.4029	48.6677	5.5982	0.0466	0.1506	0.3234	0.1985	0.2531	1.8166	0.0849	0.0744	.	.	.	0.1434	0.181	.	.	0.2538	0.2046	0.2378	0.823	.	0.9796	0.9458	.	0.2608	1.6436	.	0.5013	9.528	1.6453	1.9255	19.3405	11.8479	0.7678	0.3035	0.2053	0.2003	0.1349
29231	4	0.175% fat	2.4223	0.2181	1.5601	27.1	8.8378	2.5197	9.2844	79.3439	60.45	7.1239	0.0558	0.205	0.7086	0.3592	0.3702	1.8518	0.1034	.	.	.	.	0.199	0.2065	.	.	0.3004	0.1725	0.2803	0.794	.	0.8065	0.8963	.	0.3717	3.1833	0.2556	0.6476	14.9546	2.4889	2.2093	23.7622	13.2932	1.2166	0.4319	0.2987	0.2405	0.1771
8728	0	Chow	4.6043	0.5722	2.4907	83.1601	30.4507	2.7591	17.1484	154.465	125.545	13.5961	0.1726	0.3689	1.3054	0.4367	1.1122	6.7686	0.3022	0.1577	0.1575	.	0.4033	0.5477	0.4249	0.1568	0.0958	0.4882	0.2981	0.5602	1.5846	0.0843	1.8631	2.0097	0.0545	0.2969	1.2729	0.1672	0.1489	10.5216	1.6913	1.0151	10.111	2.9255	0.3441	0.6704	0.0911	.	.
8728	4	Chow	1.2779	0.0685	1.477	32.0513	6.8224	3.6737	11.7365	73.8808	81.6228	7.7131	0.0685	0.1749	0.2699	0.2418	0.5185	2.8306	0.0934	0.0689	.	.	0.258	0.2477	0.2792	.	.	0.1927	0.175	0.1912	0.7221	.	0.7069	0.5649	.	0.1018	0.7742	.	0.3938	7.9665	0.9976	1.1488	10.9034	8.8991	0.4754	0.3783	.	.	.
8743	4	Chow	1.9181	0.2277	0.8779	34.6949	16.993	2.8298	14.8393	128.917	67.9236	9.5878	0.068	0.1742	0.6751	0.4242	0.3572	2.0042	0.0778	0.0936	0.0682	.	0.0605	0.1902	0.1851	.	.	0.3209	0.1989	0.221	1.05	.	1.1074	1.0598	.	0.191	1.416	0.2858	0.1658	7.0274	1.9181	1.2718	13.9435	8.4644	0.5899	0.4646	0.079	0.0994	0.062
29333	0	0.175% fat	2.8185	0.2688	1.9471	40.4244	9.3087	2.2449	10.4304	84.2231	100.135	11.3827	0.1165	0.1749	0.5413	0.2213	0.6673	5.2362	0.2722	.	.	.	0.0915	0.2884	0.3098	.	.	0.2665	0.1947	0.2998	1.0687	.	1.2529	0.971	.	.	1.4662	0.0778	0.1143	10.3428	1.239	1.5069	15.5254	4.9566	0.603	0.3345	0.2336	0.1655	0.097
8716	4	Chow	1.8307	0.1285	1.2326	31.0695	11.6737	3.1014	16.1487	108.638	78.6051	8.7777	0.0725	0.1499	0.4824	0.3689	0.4176	2.2797	0.077	0.0582	.	.	0.0583	0.1979	0.1733	.	.	0.3212	0.2881	0.3548	1.2612	0.0429	1.312	1.1423	.	0.1564	2.0155	0.0617	0.385	9.8183	2.2909	2.0175	20.5307	16.6998	1.3077	0.2763	0.1418	0.2104	0.1741
29354	0	0.175% fat	3.6792	0.2557	3.4937	63.9748	10.6024	4.0763	12.804	105.578	177.953	16.7075	0.1608	0.2443	0.6301	0.4281	1.0313	8.582	0.3725	.	.	.	0.1507	0.4474	0.3992	.	.	0.1295	0.0566	0.0879	0.2585	.	0.387	0.2753	.	.	0.6968	.	0.2162	5.586	0.4925	0.8488	7.5346	4.6253	0.5814	0.4622	.	0.0875	0.1181
29623	4	5% fat	0.9617	0.0694	1.4217	59.5195	10.2248	2.9718	19.2593	140.951	69.1532	5.4222	0.0845	0.1555	0.3209	0.2268	0.2968	2.7625	0.0694	0.0663	.	.	0.0501	0.259	0.2217	.	.	0.1883	0.286	0.2182	0.8078	.	0.7761	0.6252	.	0.207	0.063	.	.	2.919	0.3608	0.2714	3.6278	2.3043	0.0748	0.2649	.	.	.
29296	4	5% fat	1.0416	0.0726	0.9828	38.609	7.1447	1.9001	14.4278	104.777	57.0615	4.5423	0.0704	0.1562	0.3335	0.1345	0.2544	1.5878	0.0569	0.0843	.	.	.	0.151	0.1617	.	.	0.3197	0.1662	0.1567	0.9352	.	1.0067	0.6508	.	0.2433	1.4281	.	0.4285	19.7408	1.6918	2.9522	27.9198	13.7169	0.5496	0.3239	0.1631	.	0.1131
29409	0	0.175% fat	4.3621	0.5764	2.8173	58.9151	15.9809	1.8824	8.2221	86.485	143.449	11.7775	0.1269	0.2164	0.6005	0.4592	1.6654	6.5597	0.4099	0.0844	0.0776	0.0541	0.5074	0.4915	0.3917	.	.	0.3698	0.2473	0.4556	1.2358	0.0709	1.3653	1.5279	.	0.4806	1.7668	0.1544	0.1933	11.1774	2.2341	1.1001	10.171	3.5159	0.3268	0.3429	0.1516	.	0.1452
29232	0	5% fat	4.1445	0.3099	3.0347	64.8854	14.0774	3.1366	11.533	97.8939	163.392	15.932	0.1513	0.3728	0.7807	0.5822	2.3219	7.6308	0.407	0.1312	0.1117	.	1.3247	0.6656	0.5347	0.1181	.	0.2813	0.1951	0.3815	0.8804	.	1.0947	0.7822	.	.	1.577	.	0.4752	13.1868	1.1398	1.5638	13.7362	6.3175	0.6709	0.7636	0.1825	.	0.115
8733	0	Chow	5.3554	0.621	4.4031	107.882	34.5187	3.4423	17.3927	176.161	247.365	24.5971	0.4192	0.3199	1.2905	0.6782	2.0772	12.3905	0.7423	0.1408	0.1287	.	0.2521	0.7612	0.7207	0.1098	.	0.9415	0.4784	0.9415	2.8434	0.1049	2.703	2.5137	0.0683	.	0.8991	.	.	8.8433	1.1731	0.9219	8.3921	4.7831	0.6196	0.6785	0.081	.	.
29378	0	5% fat	2.2201	0.1568	1.6988	41.1192	10.186	1.8366	9.5366	86.0855	86.7613	8.4559	0.1259	0.1972	0.6806	0.2891	0.6268	4.3532	0.2568	0.0756	0.076	.	0.0611	0.2719	0.3146	0.0743	.	0.2175	0.1285	0.2116	0.666	0.0315	0.8835	0.7373	.	0.0686	0.7664	0.0983	0.0804	5.9695	0.6822	0.7209	8.7765	3.0653	0.2577	0.4905	0.1309	0.146	0.1035
29365	0	5% fat	3.6951	0.5124	2.5986	76.2555	26.9222	2.3802	13.2249	137.132	168.803	16.7654	0.3359	0.2164	0.8345	0.5365	2.7835	10.313	1.2692	0.0862	0.0866	.	0.1811	0.5471	0.5251	.	.	0.4194	0.4171	0.5754	1.4543	0.1086	1.5777	1.7777	.	0.1103	0.7123	0.2708	.	9.6672	1.8779	1.2272	12.1224	3.7999	0.4219	0.6109	0.1584	.	0.1714
29409	4	0.175% fat	0.9372	0.1379	0.5389	13.8617	5.6925	1.2237	6.667	45.2186	35.4603	3.3225	.	0.0942	0.4153	0.2078	0.2134	1.2843	0.0777	.	.	.	.	0.113	0.1491	.	.	0.1501	0.1435	0.1726	0.4943	0.0293	0.4307	0.5756	.	0.1895	0.8586	0.0712	0.0752	3.596	1.1843	0.5889	7.7744	3.6604	0.2464	0.3319	0.1213	0.1006	0.0806
8733	4	Chow	3.5554	0.2817	1.7153	45.3356	15.1809	3.8211	16.7422	122.478	118.294	11.0415	0.1109	0.2481	0.9615	0.584	0.5553	3.795	0.1553	.	.	.	0.1046	0.3141	0.2888	.	.	0.4389	0.2364	0.4707	1.4238	.	1.163	1.0008	.	.	5.449	.	0.2084	9.9929	1.587	1.4471	15.227	10.7753	0.8521	1.3276	.	.	.
8273	4	Chow	1.9819	0.1614	2.2299	38.8806	8.0956	3.1451	9.0813	75.8836	104.816	8.8126	0.137	0.1896	0.3703	0.2606	0.4199	4.1489	0.1196	.	0.0466	.	0.0771	0.2783	0.3545	0.0526	.	0.1786	0.1109	0.1666	0.5884	.	0.7208	0.5255	.	0.1115	0.7404	.	0.2365	5.4194	0.6612	0.7669	7.0977	5.6601	0.4208	0.4395	.	.	0.042
8380	4	Chow	1.7646	0.0946	1.4213	28.9143	5.7112	2.0007	7.9148	47.1309	73.2387	5.2557	0.062	0.136	0.161	0.1081	0.2934	2.753	0.1091	.	.	.	0.0454	0.1625	0.2266	.	.	0.1839	0.1005	0.1408	0.6796	.	0.7586	0.5636	.	0.0766	0.946	.	0.2869	6.7961	0.7355	1.037	9.5848	6.5324	0.4582	0.3458	0.0505	0.0868	.
8707	4	Chow	1.0677	0.0598	0.5554	13.4403	3.4601	0.6987	3.0151	26.0462	38.5462	3.2653	0.034	0.0706	0.0918	0.0679	0.1505	1.2432	0.0426	.	.	.	.	0.0924	0.1295	.	.	0.1139	0.0937	0.1104	0.3256	.	0.3827	0.2723	.	.	0.8015	.	0.0686	4.9262	0.5889	0.5798	6.4061	5.3484	0.3624	0.1854	.	.	.
8380	0	Chow	3.4349	0.1538	4.2813	79.487	14.9263	5.1239	16.4673	123.397	159.599	17.1027	0.1808	0.3767	0.4749	0.2762	0.9677	9.8431	0.4465	0.1462	0.0693	.	0.1663	0.5704	0.4776	0.1243	0.0427	0.1649	0.0641	0.092	0.49	.	0.8314	0.3459	.	0.0932	0.6937	.	0.268	5.0156	0.5646	0.8258	6.5221	3.6627	0.3196	0.7469	.	.	0.0945
29354	4	0.175% fat	1.7104	0.0932	2.039	30.691	7.4077	3.2041	12.4539	60.992	76.5255	6.9949	0.0744	0.1781	0.2599	0.1689	0.382	3.2368	0.1559	0.0636	.	.	.	0.2089	0.2636	.	.	0.2235	0.1288	0.1613	0.5666	.	0.7375	0.4992	.	0.3417	0.9537	0.0433	0.3282	6.2988	1.0164	1.3585	10.9608	7.3457	0.4719	0.3418	0.0965	.	0.076
29378	4	5% fat	0.4112	.	0.4857	20.0206	2.838	1.2365	7.0723	56.4095	33.3047	2.0567	.	0.1211	0.2506	0.0989	0.1434	1.0167	0.0476	.	.	.	0.0339	0.1577	0.1658	.	.	0.1289	0.1106	0.1708	0.6607	.	0.4858	0.3888	.	.	0.1954	.	0.0489	3.2962	0.236	0.4429	4.8801	2.0152	0.0599	0.2349	.	.	.
29232	4	5% fat	1.8087	0.142	0.847	39.6902	11.396	2.0505	16.7213	138.801	69.6109	5.4836	0.0722	0.2533	1.2076	0.4958	0.3954	1.935	0.0972	.	0.0714	.	0.0594	0.2762	0.2687	.	.	0.3593	0.2743	0.3486	1.1772	0.0349	1.3157	0.9452	.	0.179	2.1565	0.1337	0.1751	16.5832	2.1523	2.5154	31.9858	11.7405	0.5063	0.5095	0.4021	0.2102	0.1615
8716	0	Chow	4.4255	0.5207	2.8819	72.9824	28.1118	4.4336	27.0125	268.59	136.801	14.6661	0.2143	0.4624	2.1907	0.6624	1.0929	8.5638	0.3698	0.1399	0.1765	0.0365	0.1586	0.7543	0.4889	0.1635	0.091	0.3269	0.2521	0.3813	1.4105	0.0538	1.9126	1.4188	.	0.2793	0.7834	.	0.0858	4.3127	1.1378	0.9659	9.5255	2.6354	0.1894	0.74	0.1435	0.146	0.1127
29207	4	0.175% fat	1.9818	0.101	2.1204	31.5792	5.3205	2.9723	6.7131	51.8409	85.2155	8.3218	0.0905	0.1553	0.3016	0.2616	0.4207	2.6636	0.1124	.	.	.	0.0643	0.164	0.2456	.	.	0.4024	0.2822	0.4075	1.228	0.0585	1.0563	1.0711	.	.	2.2768	0.0935	0.9844	13.985	1.8127	2.5443	22.1505	17.4194	1.2069	0.4009	0.2855	0.3595	0.3293
8273	0	Chow	3.6695	0.2452	3.0354	66.5038	13.3704	4.5891	13.3239	111.269	154.721	17.508	0.3095	0.2634	0.7066	0.5007	1.0858	7.8432	0.3715	0.1096	0.0681	.	0.1349	0.5161	0.6074	0.1054	.	0.211	0.117	0.2532	0.8697	.	1.2014	0.7438	.	.	1.3675	0.0859	0.3802	10.0213	1.5472	1.621	17.8315	9.2644	0.7387	0.6322	0.2275	0.2202	0.1906
29246	4	5% fat	1.0472	0.0635	0.9563	41.795	8.1995	1.8521	11.7837	82.478	82.5174	3.9355	0.0812	0.1312	0.1621	0.0779	0.3084	2.9827	0.1052	.	.	.	0.041	0.2604	0.3199	.	.	0.1918	0.1857	0.2331	0.8113	.	0.7304	0.4738	.	0.0458	0.4318	.	0.064	4.9602	0.4353	0.5918	6.252	3.4584	0.0907	0.2422	.	.	.
29237	4	0.175% fat	3.9342	0.3835	2.8288	57.8872	22.0995	5.6334	19.0954	164.152	120.347	13.9029	0.1542	0.2937	0.9942	0.5205	0.7792	4.4583	0.2796	0.1059	0.1081	.	.	0.3467	0.3739	.	.	0.4238	0.2793	0.4172	1.4623	0.0691	1.5165	1.9228	.	0.2075	4.1661	0.5351	1.1239	21.6808	4.6287	3.1849	35.4993	18.6011	1.9014	0.7346	0.3063	0.2701	0.367
29271	0	0.175% fat	4.8711	0.3105	3.1993	70.7192	15.3017	3.2562	15.4873	126.101	174.667	18.6202	0.1782	0.2501	0.7561	0.3297	1.0176	7.5156	0.4925	0.0912	0.0752	.	0.1551	0.4482	0.545	.	0.0575	0.3186	0.2102	0.2518	0.9127	.	1.5888	1.0014	.	.	1.6259	0.1011	0.254	12.3312	1.2076	1.6321	16.3209	7.6887	0.7315	0.6611	0.212	.	0.1461
29237	0	0.175% fat	8.3076	1.0373	4.6789	140.874	54.6331	4.339	24.1024	259.115	270.583	28.4808	0.8861	0.3472	1.2039	0.8822	4.8037	15.4378	3.3692	0.1528	0.2401	.	0.2797	0.9383	0.7884	.	0.1295	0.5769	0.4028	0.5676	2.1208	0.111	3.0241	3.3497	.	.	1.8365	0.4159	0.1448	16.0598	3.0724	1.5848	20.4926	5.1711	0.4548	0.5989	0.2262	0.3038	0.5764
29246	0	5% fat	3.7925	0.1796	4.8344	81.3706	10.9831	6.2578	15.4013	111.614	226.706	22.7461	0.2352	0.3885	0.616	0.5819	1.3319	11.151	0.4299	0.172	0.0881	0.0496	0.2054	0.642	0.7366	0.1501	0.0576	0.0635	.	0.0583	0.2032	.	0.3333	0.1349	.	.	0.6842	.	0.2424	4.329	0.3744	0.5335	5.9114	4.5563	0.5909	0.6011	.	.	0.1339
29207	0	0.175% fat	4.6369	0.2309	3.7665	74.6952	14.778	3.67	14.6838	135.977	212.994	19.2121	0.2107	0.2186	0.9987	0.7514	1.6149	9.8916	0.5459	0.081	0.0766	.	0.2436	0.6012	0.4502	.	.	0.4004	0.3463	0.4478	1.3057	0.0886	1.4301	1.5828	.	0.1316	0.9557	.	0.3156	7.3349	0.8359	1.2025	13.3619	7.6141	0.5842	0.4306	0.249	0.3426	0.2644
8707	0	Chow	3.3224	0.2919	2.7204	54.0864	13.175	3.4992	11.6353	94.0317	103.479	9.3379	0.1195	0.2196	0.4928	0.3086	0.6319	5.7038	0.2702	0.1233	0.0585	.	0.093	0.4181	0.3239	0.0847	0.0552	0.1649	0.1006	0.1409	0.4594	.	0.7721	0.5351	.	0.1185	1.1086	0.0753	0.2763	8.9152	1.2382	1.2789	11.238	5.1897	0.3493	0.5221	0.1018	0.2281	0.1023
[truncated: 130 more columns]

## Sheet: Fatty Acid Composition (%)
Rabbit ID	Time (months)	Group	CE(FA14:0)	CE(FA14:1)	CE(FA15:0)	CE(FA16:0)	CE(FA16:1)	CE(FA17:0)	CE(FA18:0)	CE(FA18:1)	CE(FA18:2)	CE(FA18:3)	CE(FA18:4)	CE(FA20:0)	CE(FA20:1)	CE(FA20:2)	CE(FA20:3)	CE(FA20:4)	CE(FA20:5)	CE(FA22:0)	CE(FA22:1)	CE(FA22:2)	CE(FA22:4)	CE(FA22:5)	CE(FA22:6)	CE(FA24:0)	CE(FA24:1)	CER(FA16:0)	CER(FA18:0)	CER(FA20:0)	CER(FA22:0)	CER(FA22:1)	CER(FA24:0)	CER(FA24:1)	CER(FA26:0)	DAG(FA12:0)	DAG(FA14:0)	DAG(FA14:1)	DAG(FA15:0)	DAG(FA16:0)	DAG(FA16:1)	DAG(FA18:0)	DAG(FA18:1)	DAG(FA18:2)	DAG(FA18:3)	DAG(FA20:0)	DAG(FA20:1)	DAG(FA20:2)	DAG(FA20:3)
29231	0	0.175% fat	1.1895	0.1233	0.7431	14.2	4.099	0.7238	3.0141	30.2586	38.6537	3.9705	0.0427	0.0698	0.2422	0.1297	0.2833	1.7811	0.1541	0.0396	0.0248	.	0.0384	0.1198	0.0987	.	.	7.1797	4.2981	8.0167	25.9015	.	28.0103	26.5937	.	0.762	4.4773	0.7873	0.4947	22.7921	3.0357	4.0798	41.119	16.7842	1.5951	1.7261	0.672	0.6748	0.5646
29365	4	5% fat	0.4279	0.0437	0.3152	15.7934	3.8228	0.652	6.4894	45.0825	23.71	1.809	0.0331	0.0647	0.137	0.0715	0.1865	1.0811	0.0637	.	.	.	.	0.1099	0.1067	.	.	6.6123	9.8558	7.9912	25.5092	.	28.9564	21.0749	.	.	1.9411	.	.	27.2246	3.5341	4.2989	42.8069	17.8567	.	1.3383	.	.	0.6287
29333	4	0.175% fat	0.7694	0.0715	0.3924	12.4059	4.6644	1.375	6.8718	46.9511	21.6887	3.0287	0.0257	0.1116	0.4504	0.1678	0.1797	0.6204	0.0477	.	0.0275	.	0.0188	0.071	0.0602	.	.	6.1533	5.1972	7.9757	26.447	1.2315	25.8058	27.1895	.	0.3862	3.7004	0.4905	0.7263	18.5237	4.006	3.5235	43.4083	21.0787	1.6086	0.8434	0.5928	0.2935	0.4436
29296	0	5% fat	0.9347	0.073	0.8181	16.2483	3.622	1.0241	3.5928	30.0489	37.4404	3.3368	0.0309	0.0772	0.1809	0.0955	0.231	1.8019	0.099	0.0336	0.0289	.	0.0266	0.1219	0.106	0.0273	.	7.1567	4.1694	5.7167	22.738	.	37.5457	22.6735	.	.	2.7683	.	.	26.9921	2.418	4.0796	44.7613	13.9536	1.1368	1.5546	0.8491	0.5118	0.4064
8743	0	Chow	0.8869	0.091	0.4753	15.9813	5.9034	0.6359	4.1811	37.6745	28.1978	3.6851	0.0574	0.0626	0.1882	0.0659	0.2021	1.3649	0.0718	0.0226	0.0221	.	0.0342	0.0946	0.0741	0.0272	.	6.6819	4.866	7.9399	25.1965	0.9673	29.8193	23.8732	0.6559	0.265	3.2109	0.5798	0.2378	31.3641	5.1452	3.8434	42.762	9.2321	1.0338	1.1284	0.4866	0.1901	0.1823
29623	0	5% fat	0.8994	0.0893	0.6553	16.4495	4.4774	0.6159	3.4855	32.1565	35.4324	2.6454	0.027	0.0592	0.2712	0.1531	0.2792	1.8802	0.091	0.032	0.0286	.	0.044	0.1188	0.0917	.	0.0174	7.3689	3.9381	8.9756	23.0611	1.051	30.2005	25.4047	.	0.9771	3.7368	0.4624	.	30.0274	3.5334	3.8972	39.0878	12.7845	0.8452	2.5823	0.6487	0.6633	.
29271	4	0.175% fat	0.9178	0.0681	0.7644	15.5455	4.0047	1.6374	6.0529	33.505	31.7222	3.649	0.0304	0.0982	0.2108	0.1294	0.165	1.1841	0.0554	0.0485	.	.	.	0.0934	0.118	.	.	7.3679	5.9391	6.9031	23.894	.	28.4386	27.4574	.	0.5377	3.3883	.	1.0334	19.6421	3.3918	3.9695	39.8706	24.4246	1.5829	0.6257	0.4233	0.4129	0.278
29231	4	0.175% fat	1.1937	0.1075	0.7688	13.355	4.3553	1.2417	4.5754	39.1011	29.7901	3.5107	0.0275	0.101	0.3492	0.177	0.1824	0.9126	0.0509	.	.	.	.	0.0981	0.1018	.	.	9.2431	5.3081	8.6236	24.4307	.	24.8158	27.5787	.	0.5844	5.0048	0.4018	1.0181	23.5121	3.9131	3.4735	37.3597	20.9	1.9128	0.6791	0.4697	0.3781	0.2784
8728	0	Chow	1.0296	0.1279	0.557	18.5957	6.8092	0.617	3.8346	34.5403	28.0734	3.0403	0.0386	0.0825	0.2919	0.0977	0.2487	1.5135	0.0676	0.0353	0.0352	.	0.0902	0.1225	0.095	0.0351	0.0214	7.0326	4.2933	8.0686	22.8244	1.2145	26.8352	28.9465	0.7849	1.0025	4.2975	0.5647	0.5027	35.5226	5.7103	3.427	34.1365	9.877	1.1618	2.2635	0.3076	.	.
8728	4	Chow	0.567	0.0304	0.6554	14.2213	3.0271	1.63	5.2075	32.7813	36.2164	3.4223	0.0304	0.0776	0.1197	0.1073	0.23	1.2559	0.0414	0.0306	.	.	0.1145	0.1099	0.1239	.	.	7.5487	6.8534	7.4891	28.2876	.	27.6917	22.1295	.	0.3138	2.3867	.	1.2142	24.56	3.0754	3.5417	33.6142	27.4351	1.4657	1.1664	.	.	.
8743	4	Chow	0.6773	0.0804	0.31	12.2515	6.0006	0.9993	5.2401	45.5236	23.9853	3.3857	0.024	0.0615	0.2384	0.1498	0.1261	0.7077	0.0275	0.0331	0.0241	.	0.0214	0.0672	0.0654	.	.	8.1087	5.0263	5.5848	26.5278	.	27.9777	26.7748	.	0.5287	3.9187	0.791	0.459	19.4484	5.3083	3.5196	38.5889	23.4253	1.6326	1.2857	0.2188	0.275	0.1715
29333	0	0.175% fat	1.0397	0.0992	0.7182	14.9111	3.4336	0.8281	3.8474	31.0668	36.9362	4.1987	0.043	0.0645	0.1997	0.0816	0.2461	1.9314	0.1004	.	.	.	0.0337	0.1064	0.1143	.	.	6.5747	4.8041	7.3949	26.3638	.	30.9074	23.9552	.	.	3.9802	0.2113	0.3104	28.0768	3.3635	4.0907	42.1455	13.4553	1.637	0.9079	0.6342	0.4492	0.2634
8716	4	Chow	0.6894	0.0484	0.4642	11.7005	4.3962	1.168	6.0814	40.9118	29.6019	3.3056	0.0273	0.0565	0.1817	0.1389	0.1573	0.8585	0.029	0.0219	.	.	0.0219	0.0745	0.0653	.	.	6.8023	6.1013	7.5131	26.7055	0.9083	27.7816	24.188	.	0.2778	3.5793	0.1095	0.6837	17.4363	4.0684	3.583	36.4606	29.6573	2.3223	0.4906	0.2518	0.3736	0.3092
29354	0	0.175% fat	0.8939	0.0621	0.8489	15.5441	2.5761	0.9904	3.111	25.6524	43.2375	4.0595	0.0391	0.0594	0.1531	0.104	0.2506	2.0852	0.0905	.	.	.	0.0366	0.1087	0.097	.	.	10.8368	4.7381	7.3549	21.6344	.	32.393	23.0428	.	.	3.2303	.	1.0025	25.8973	2.2833	3.9353	34.9309	21.4431	2.6954	2.1427	.	0.4059	0.5477
29623	4	5% fat	0.3058	0.0221	0.4521	18.927	3.2515	0.945	6.1244	44.8221	21.9905	1.7243	0.0269	0.0495	0.102	0.0721	0.0944	0.8785	0.0221	0.0211	.	.	0.0159	0.0824	0.0705	.	.	6.4898	9.856	7.5208	27.8393	.	26.7475	21.5466	.	2.0507	0.6245	.	.	28.9214	3.5743	2.6894	35.9434	22.8308	0.7407	2.6248	.	.	.
29296	4	5% fat	0.446	0.0311	0.4208	16.5313	3.0592	0.8136	6.1776	44.8628	24.4322	1.9449	0.0301	0.0669	0.1428	0.0576	0.1089	0.6799	0.0244	0.0361	.	.	.	0.0647	0.0692	.	.	9.8824	5.1372	4.8432	28.9054	.	31.117	20.1148	.	0.3503	2.0562	.	0.6169	28.4231	2.4358	4.2507	40.1993	19.7497	0.7914	0.4664	0.2348	.	0.1628
29409	0	0.175% fat	1.2603	0.1665	0.814	17.0219	4.6173	0.5439	2.3756	24.9875	41.4458	3.4028	0.0367	0.0625	0.1735	0.1327	0.4812	1.8953	0.1184	0.0244	0.0224	0.0156	0.1466	0.142	0.1132	.	.	7.0144	4.6897	8.6416	23.4384	1.3442	25.8945	28.9772	.	1.4905	5.4793	0.4789	0.5994	34.6638	6.9286	3.4118	31.5427	10.9036	1.0136	1.0633	0.4701	.	0.4503
29232	0	5% fat	1.0533	0.0788	0.7713	16.4905	3.5777	0.7972	2.9311	24.8795	41.5258	4.0491	0.0384	0.0948	0.1984	0.148	0.5901	1.9393	0.1034	0.0333	0.0284	.	0.3367	0.1691	0.1359	0.03	.	7.7812	5.3955	10.5524	24.3531	.	30.2808	21.637	.	.	3.8421	.	1.1578	32.1268	2.7769	3.8099	33.4651	15.391	1.6346	1.8604	0.4445	.	0.2801
8733	0	Chow	0.8345	0.0968	0.6861	16.8101	5.3787	0.5364	2.7101	27.4493	38.5442	3.8327	0.0653	0.0498	0.2011	0.1057	0.3237	1.9307	0.1157	0.0219	0.02	.	0.0393	0.1186	0.1123	0.0171	.	8.8866	4.5157	8.8866	26.8379	0.9905	25.5127	23.7254	0.6447	.	3.3826	.	.	33.2695	4.4135	3.4682	31.5724	17.9947	2.331	2.5524	0.3047	.	.
29378	0	5% fat	0.869	0.0614	0.665	16.0961	3.9873	0.7189	3.7331	33.6982	33.9628	3.3101	0.0493	0.0772	0.2664	0.1132	0.2453	1.7041	0.1005	0.0296	0.0298	.	0.0239	0.1064	0.1232	0.0291	.	7.5637	4.467	7.3582	23.157	1.0962	30.7207	25.6372	.	0.319	3.5644	0.4573	0.3738	27.7613	3.1724	3.3527	40.8151	14.2553	1.1983	2.281	0.6086	0.679	0.4812
29365	0	5% fat	0.7929	0.1099	0.5576	16.3637	5.7772	0.5108	2.8379	29.4273	36.2234	3.5977	0.0721	0.0464	0.1791	0.1151	0.5973	2.2131	0.2724	0.0185	0.0186	.	0.0389	0.1174	0.1127	.	.	6.6257	6.5896	9.0901	22.9735	1.7151	24.9233	28.0827	.	0.3508	2.2657	0.8612	.	30.7495	5.9733	3.9035	38.5592	12.0868	1.342	1.9431	0.5037	.	0.5453
29409	4	0.175% fat	0.8106	0.1193	0.4662	11.9895	4.9237	1.0584	5.7666	39.1114	30.671	2.8738	.	0.0815	0.3592	0.1797	0.1845	1.1108	0.0672	.	.	.	.	0.0978	0.129	.	.	7.5177	7.1871	8.6488	24.7631	1.4695	21.5786	28.8352	.	1.0009	4.5357	0.376	0.3974	18.9968	6.2564	3.1108	41.07	19.337	1.3015	1.7535	0.6406	0.5314	0.4257
8733	4	Chow	1.0289	0.0815	0.4964	13.1193	4.3931	1.1058	4.8449	35.4429	34.2323	3.1952	0.0321	0.0718	0.2783	0.169	0.1607	1.0982	0.0449	.	.	.	0.0303	0.0909	0.0836	.	.	9.2721	4.9944	9.944	30.0784	.	24.5689	21.1422	.	.	11.6266	.	0.4446	21.3221	3.3863	3.0878	32.4902	22.9915	1.8182	2.8327	.	.	.
8273	4	Chow	0.7636	0.0622	0.8591	14.9804	3.1192	1.2118	3.4989	29.2374	40.3847	3.3954	0.0528	0.073	0.1427	0.1004	0.1618	1.5986	0.0461	.	0.018	.	0.0297	0.1072	0.1366	0.0203	.	7.7981	4.8409	7.271	25.6848	.	31.4652	22.94	.	0.5135	3.4093	.	1.0891	24.954	3.0444	3.5311	32.6817	26.0623	1.9377	2.0238	.	.	0.1932
8380	4	Chow	0.9941	0.0533	0.8007	16.2894	3.2175	1.1271	4.459	26.5521	41.2604	2.9609	0.0349	0.0766	0.0907	0.0609	0.1653	1.5509	0.0614	.	.	.	0.0256	0.0916	0.1277	.	.	7.5788	4.1415	5.8015	28.0013	.	31.2542	23.2227	.	0.283	3.4949	.	1.0598	25.1082	2.7172	3.8312	35.4109	24.1337	1.6929	1.2777	0.1866	0.3208	.
8707	4	Chow	1.1596	0.065	0.6032	14.5968	3.7578	0.7588	3.2745	28.2874	41.863	3.5463	0.0369	0.0766	0.0997	0.0738	0.1634	1.3501	0.0462	.	.	.	.	0.1003	0.1406	.	.	8.7691	7.2137	8.5009	25.0737	.	29.4717	20.9708	.	.	4.1454	.	0.3548	25.4774	3.0455	2.9987	33.1308	27.6608	1.8741	0.9591	.	.	.
8380	0	Chow	0.784	0.0351	0.9772	18.1421	3.4068	1.1695	3.7585	28.1641	36.4268	3.9035	0.0413	0.086	0.1084	0.063	0.2209	2.2466	0.1019	0.0334	0.0158	.	0.038	0.1302	0.109	0.0284	0.0098	8.2957	3.2246	4.6286	24.6411	.	41.8138	17.3963	.	0.4897	3.6463	.	1.4085	26.3629	2.9675	4.3408	34.281	19.252	1.6798	3.9257	.	.	0.4967
29354	4	0.175% fat	0.8259	0.045	0.9845	14.8191	3.5768	1.5471	6.0133	29.45	36.9503	3.3775	0.0359	0.086	0.1255	0.0816	0.1844	1.5629	0.0753	0.0307	.	.	.	0.1009	0.1273	.	.	9.6467	5.5594	6.9622	24.4545	.	31.8324	21.5449	.	1.1477	3.2033	0.1455	1.1025	21.1574	3.4142	4.5633	36.817	24.6739	1.585	1.1481	0.3241	.	0.2553
29378	4	5% fat	0.3267	.	0.3859	15.9057	2.2547	0.9823	5.6187	44.8154	26.4594	1.634	.	0.0962	0.1991	0.0786	0.1139	0.8077	0.0378	.	.	.	0.0269	0.1253	0.1318	.	.	6.627	5.6828	8.7778	33.957	.	24.9694	19.986	.	.	1.7123	.	0.4286	28.8898	2.0685	3.8815	42.7723	17.663	0.5252	2.0588	.	.	.
29232	4	5% fat	0.6201	0.0487	0.2904	13.6073	3.907	0.703	5.7327	47.5862	23.8652	1.88	0.0247	0.0868	0.414	0.17	0.1356	0.6634	0.0333	.	0.0245	.	0.0204	0.0947	0.0921	.	.	8.0641	6.1561	7.8241	26.4242	0.7832	29.5322	21.2162	.	0.2571	3.0976	0.192	0.2515	23.8196	3.0915	3.6131	45.9434	16.8636	0.7273	0.7319	0.5775	0.3019	0.2319
8716	0	Chow	0.7683	0.0904	0.5003	12.6708	4.8806	0.7697	4.6897	46.6309	23.7506	2.5462	0.0372	0.0803	0.3803	0.115	0.1897	1.4868	0.0642	0.0243	0.0306	0.0063	0.0275	0.131	0.0849	0.0284	0.0158	5.6798	4.3789	6.6236	24.5047	0.9353	33.2285	24.6493	.	1.3191	3.6996	.	0.4052	20.3657	5.3732	4.5614	44.9817	12.4451	0.8944	3.4947	0.6777	0.6896	0.5324
29207	4	0.175% fat	0.9877	0.0504	1.0568	15.7388	2.6517	1.4814	3.3457	25.837	42.4706	4.1475	0.0451	0.0774	0.1503	0.1304	0.2097	1.3275	0.056	.	.	.	0.032	0.0817	0.1224	.	.	8.9295	6.2632	9.0427	27.2539	1.2974	23.4431	23.7701	.	.	3.5503	0.1459	1.535	21.8075	2.8266	3.9674	34.5404	27.1629	1.882	0.6252	0.4452	0.5605	0.5135
8273	0	Chow	0.9154	0.0612	0.7572	16.5904	3.3354	1.1448	3.3239	27.7577	38.5975	4.3676	0.0772	0.0657	0.1763	0.1249	0.2709	1.9566	0.0927	0.0273	0.017	.	0.0337	0.1288	0.1515	0.0263	.	6.212	3.4449	7.4571	25.6087	.	35.3763	21.9009	.	.	3.0725	0.1929	0.8541	22.5149	3.4762	3.6418	40.0623	20.8144	1.6597	1.4203	0.5111	0.4948	0.4282
29246	4	5% fat	0.438	0.0265	0.3999	17.4803	3.4293	0.7746	4.9284	34.4955	34.5119	1.646	0.034	0.0549	0.0678	0.0326	0.129	1.2475	0.044	.	.	.	0.0171	0.1089	0.1338	.	.	7.3053	7.0706	8.8749	30.8934	.	27.8128	18.0431	.	0.2746	2.5874	.	0.3833	29.724	2.6083	3.5464	37.4652	20.7244	0.5435	1.4516	.	.	.
29237	4	0.175% fat	0.9397	0.0916	0.6756	13.8262	5.2784	1.3455	4.5609	39.2072	28.7446	3.3207	0.0368	0.0701	0.2375	0.1243	0.1861	1.0648	0.0668	0.0253	0.0258	.	.	0.0828	0.0893	.	.	6.9581	4.586	6.8494	24.0073	1.134	24.8969	31.5683	.	0.2218	4.4525	0.5719	1.2012	23.1713	4.9469	3.4038	37.9398	19.8799	2.0322	0.7851	0.3274	0.2887	0.3923
29271	0	0.175% fat	1.096	0.0699	0.7198	15.9118	3.4429	0.7326	3.4846	28.3727	39.2999	4.1895	0.0401	0.0563	0.1701	0.0742	0.229	1.691	0.1108	0.0205	0.0169	.	0.0349	0.1009	0.1226	.	0.0129	7.4387	4.908	5.8793	21.3062	.	37.091	23.3768	.	.	3.7656	0.234	0.5882	28.5595	2.7968	3.7799	37.7998	17.8074	1.6942	1.5312	0.491	.	0.3384
29237	0	0.175% fat	1.0062	0.1256	0.5667	17.0631	6.6173	0.5256	2.9193	31.3846	32.7737	3.4497	0.1073	0.0421	0.1458	0.1069	0.5818	1.8699	0.4081	0.0185	0.0291	.	0.0339	0.1136	0.0955	.	0.0157	5.6821	3.967	5.5905	20.889	1.0932	29.7853	32.9929	.	.	3.5932	0.8137	0.2833	31.4218	6.0113	3.1007	40.0947	10.1176	0.8898	1.1718	0.4426	0.5944	1.1277
29246	0	5% fat	0.7574	0.0359	0.9655	16.2507	2.1935	1.2498	3.0758	22.2907	45.2758	4.5427	0.047	0.0776	0.123	0.1162	0.266	2.227	0.0859	0.0343	0.0176	0.0099	0.041	0.1282	0.1471	0.03	0.0115	8.0088	.	7.3505	25.6171	.	42.0187	17.0049	.	.	3.7529	.	1.3294	23.7446	2.0534	2.9264	32.4237	24.9909	3.2411	3.2967	.	.	0.7343
29207	0	0.175% fat	0.9268	0.0462	0.7528	14.9292	2.9537	0.7335	2.9348	27.1775	42.5709	3.8399	0.0421	0.0437	0.1996	0.1502	0.3228	1.977	0.1091	0.0162	0.0153	.	0.0487	0.1202	0.09	.	.	7.1472	6.1813	7.995	23.3088	1.5815	25.5302	28.256	.	0.3889	2.8233	.	0.9323	21.6683	2.4695	3.5523	39.4727	22.493	1.7257	1.2721	0.7357	1.0122	0.7809
8707	0	Chow	1.0912	0.0959	0.8934	17.7634	4.327	1.1492	3.8213	30.8824	33.9853	3.0668	0.0392	0.0721	0.1619	0.1014	0.2075	1.8733	0.0888	0.0405	0.0192	.	0.0305	0.1373	0.1064	0.0278	0.0181	7.5897	4.6289	6.4846	21.1426	.	35.5296	24.6247	.	0.3833	3.5869	0.2437	0.8939	28.8452	4.0064	4.1379	36.3608	16.7912	1.1301	1.6891	0.3293	0.738	0.3308
[truncated: 126 more columns]
